# Supplementary material for: Physiological and transcriptomic analyses of exogenous calcium in boosting nitrogen use efficiency via oxidative and resistance pathways in peanuts
Source: Front Plant Sci. 2026 Jan 27;16:1629610. doi: 10.3389/fpls.2025.1629610 (PMC12886391; doi:10.3389/fpls.2025.1629610)
Supplement: Supplementary Table 1 — Primer sequences used for quantitative real-time RT-PCR (qRT-PCR). [file Table1.xls]

## Sheet: Table S1
Table S1 Primer sequences used for quantitative real-time RT-PCR (qRT-PCR)
Gene name	Gene name	Forward primer (5’-3’)	Reverse primer (5’-3’)
β-actin	-	GAACCTCCACTGAGAACAACATTACC	GTTCCAATCTATGAGGGATACACGC
AH14G43090	CRK29	TGATGGTGGTAATGAGTGGTATGA	CTCCCATCCCAAGATAAAGAAGT
AH17G01480	HSFB4	CTGTGATTGGTGCTGGTGTTCTA	GCTATACAAGTCCCATACAAGGTCA
AH19G05220	BHLH100	GGGGTCACTACATTCCTGAAACAT	CATGGTCAGCATAATAAGGGAGAT
AH12G02210	BHLH106	GAGAAGATGAGTGATGTGGCGAA	TCCCTGTTGCTATCTCCCTTGA
AH09G22950	LRR-RLK	CATTATTGCACAAAGCCCCA	TTACTCCTCTGTAGTGCCTAAACGT
AH16G18200	MAIL3	AAACCCTAACGGGAAAGACCATA	GTTATCGTCTTCCCGGTTAGAGT
AH14G41260	-	GGAAGCATAGGGAGATGTTGGA	AATGCTCTTTCAAGTTGCTCCAC
AH17G29820	PSAF	TTCACACTCCGAACTCCCAA	GACAGGAGGATGGACGAGAG
AH17G03400	PSY	CTGTTCTTGTACATCGCCGG	TCGCCGTTCAAGAGTTCTCT
AH07G08950	At3g50280	GCGGTCATTACTCCCCGATT	TTAGCCCCTCATTACTGGCG
AH14G35720	UGT83A1	ATCCCCATCGTGCAT-ATGG	CGGTAT-ACGTGCTACCCCTA
AH17G00840	ABCC3	TGGTGCAAGCTTGGGTTGTA	ATGTTGGGTTCGAACGTGGT
AH13G38220	S	CAACCCTCACTGGTGGTGTT	TTGTGGTGGTCACTCCCAAC
AH13G13520	EXL3	GTGTTGGTGGTTCTGTTCGC	ATCAGCGGTTAGGAGGAGGT
AH16G09870	CBP60B	GCCAAACCCTTTCAGCTGTG	GTGTCGACTTTCCCAAACCG
AH11G09350	MES1	TCTTCAGGCCACAAGGTCAC	CACTGGAACACCGGACTTCT
AH09G08630	APS1	TCCCAACAGAGTGCTTGCAA	CCACATTCCCCCATATCCGG
AH13G41520	At1g66480	GGACTATCCCGGTCACGTTC	GCTGCCTCCACACGAATTTC
AH03G03430	BHLH130	TGGTCGTGGAAATGCTTCGA	TTGCACACGACAGAATCCGA
AH13G16310	COL10	AGTCGGACCAGGCTAGCTTA	AAACGCTGCCTCAATCTCCA
AH03G05340	N	GGTACCATGCCAAAAGAGAGGA	AGGAGGGGCAACATTGTTAGAG
AH01G05430	SAG20	TCCAATGGCGAATCACCCAA	TAAGGCTAATGGGAGGCCCT
AH15G01280	ERF011	ATGAGGAAGTGGGGGAAGTG	TTCATCTCCCATTCACAATCTTCG
AH06G08660	MYB4	TTTCAACTGGGCGTGCTTTG	ACCCGGTAATCTTGCTGCAA
AH09G24470	MAKR5	CATCACCCAACATCCCTCCC	GTTTTGGGTTGCTCGGTTCC

## Sheet: Table S2
Table S2 RNA-Seq reads quality control result parameters
Samplename	Raw Reads	Clean Read	Clean data(Gb)	GC(%)	Q20(%)	Q30(%)
XT1-1	38300574	19150287	5.72545	44.35	96.71	91.39
XT1-2	41257212	20628606	6.16904	44.46	97	91.97
XT1-3	41215046	20607523	6.16549	45.12	96.7	91.36
XT2-1	43024324	21512162	6.43351	44.69	96.7	91.32
XT2-2	41453924	20726962	6.19639	45.1	96.71	91.36
XT2-3	42843318	21421659	6.41257	44.86	96.85	91.56
XT9-1	41001578	20500789	6.13315	44.43	97.07	92.07
XT9-2	40404164	20202082	6.04044	44.69	97.02	92
XT9-3	41831786	20915893	6.26115	45.12	96.78	91.42
XT10-1	42050816	21025408	6.28958	44.38	97.03	91.99
XT10-2	44536952	22268476	6.66155	44.19	96.86	91.64
XT10-3	41435732	20717866	6.2006	44.18	96.93	91.77
XT5-1	41199298	20599649	6.16324	44.02	97.04	91
XT5-2	40449104	20224552	6.05171	43.91	96.86	91.05
XT5-3	38654336	19327168	5.78528	44.59	97.11	91.02
XT6-1	39517366	19758683	5.91422	45.62	96.84	91.06
XT6-2	41526110	20763055	6.21279	44.56	97.58	91.55
XT6-3	41298358	20649179	6.17782	44.77	96.14	90.77
XT13-1	43357734	21678867	6.48085	45.44	96.43	90.75
XT13-2	41558892	20779446	6.21498	44.33	96.8	91.55
XT13-3	42857438	21428719	6.41013	44.25	96.56	91.06
XT14-1	47267750	23633875	7.07475	44.55	96.85	91.59
XT14-2	46523326	23261663	6.96165	44.41	96.96	91.79
XT14-3	41316956	20658478	6.18256	45.04	96.77	91.41

## Sheet: Table S3
Table S3 Expressions and annotation of DEGs in four comparable comple
Gene ID	XT1-1_FPKM	XT1-2_FPKM	XT1-3_FPKM	XT2-1_FPKM	XT2-2_FPKM	XT2-3_FPKM	XT9-1_FPKM	XT9-2_FPKM	XT9-3_FPKM	XT10-1_FPKM	XT10-2_FPKM	XT10-3_FPKM	XT13-1_FPKM	XT13-2_FPKM	XT13-3_FPKM	XT14-1_FPKM	XT14-2_FPKM	XT14-3_FPKM	XT5-1_FPKM	XT5-2_FPKM	XT5-3_FPKM	XT6-1_FPKM	XT6-2_FPKM	XT6-3_FPKM	XT1_vs_XT2_DESeq2_FDR	XT1_vs_XT2_DESeq2_log2FC	XT1_vs_XT2_DESeq2_(FDR_0.01_FC_2)_regulated	XT9_vs_XT10_DESeq2_FDR	XT9_vs_XT10_DESeq2_log2FC	XT9_vs_XT10_DESeq2_(FDR_0.01_FC_2)_regulated	XT5_vs_XT6_DESeq2_FDR	XT5_vs_XT6_DESeq2_log2FC		XT13_vs_XT14_DESeq2_FDR	XT13_vs_XT14_DESeq2_log2FC	XT13_vs_XT14_DESeq2_(FDR_0.01_FC_2)_regulated	COG_class	COG_class_annotation	GO_annotation	KEGG_annotation	KEGG_pathway_annotation	KOG_class	KOG_class_annotation	Pfam_annotation	Swiss_Prot_annotation	eggNOG_class_annotation	NR_annotation	GO_second_level_annotation
AH01G04690	3.1	3.2	5.4	42.1	25.7	22.2	162.8	152	121.4	38.2	59.7	31.3	15.3	17.9	27.8	6.9	16.8	13.3	6.4	3.8	2.9	59.5	81.1	105.6	1.09E-15	-1.76	down	2.13E-18	2.52	up	0.000279695	-1.57	down	2.34E-05	-1.43	down	[E]	Amino acid transport and metabolism	Molecular Function: asparagine synthase (glutamine-hydrolyzing) activity (GO:0004066);; Molecular Function: ATP binding (GO:0005524);; Biological Process: asparagine biosynthetic process (GO:0006529);; Biological Process: glutamine metabolic process (GO:0006541);;	K01953|0.0|adu:107490583|K01953 asparagine synthase (glutamine-hydrolysing) [EC:6.3.5.4] | (RefSeq) asparagine synthetase [glutamine-hydrolyzing] 2	Alanine, aspartate and glutamate metabolism (ko00250);; Biosynthesis of amino acids (ko01230)	[E]	Amino acid transport and metabolism	Asparagine synthase	Asparagine synthetase [glutamine-hydrolyzing] 2 OS=Lotus japonicus OX=34305 GN=AS2 PE=2 SV=2	E	Amino acid transport and metabolism	asparagine synthetase [glutamine-hydrolyzing] 2 [Arachis hypogaea]	molecular function: catalytic activity (GO:0003824);; molecular function: binding (GO:0005488);; biological process: metabolic process (GO:0008152);; biological process: cellular process (GO:0009987)
AH03G00760	77.2	132	71.3	13.7	17	19.4	22.2	21.4	30.2	11.3	11.9	13.7	30.5	38.5	29.7	37.8	25.3	58.4	141.2	159.3	176.8	4.1	1.6	3.5	5.11E-07	-1	down	1.04E-06	-1.37	down	7.48E-09	1.92	up	1.48E-12	2.44	up	--	--	Biological Process: metal ion transport (GO:0030001);; Molecular Function: metal ion binding (GO:0046872);;	--	--	[P]	Inorganic ion transport and metabolism	Heavy-metal-associated domain	Heavy metal-associated isoprenylated plant protein 3 OS=Arabidopsis thaliana OX=3702 GN=HIPP03 PE=1 SV=1	P	Inorganic ion transport and metabolism	heavy metal-associated isoprenylated plant protein 3 [Arachis duranensis]	biological process: localization (GO:0051179);; molecular function: binding (GO:0005488)
AH03G35910	9.5	4.9	11	7.8	13.7	25.9	10	8	13.1	1.2	1.6	1.5	3.2	2.8	2.5	14	17.6	19.7	2.4	2.1	1	0.3	0.2	0.3	1.39E-37	-2.86	down	4.87E-06	-1.43	down	1.56E-23	-3.3	down	1.67E-46	5.9	up	[K]	Transcription	Cellular Component: endoplasmic reticulum membrane (GO:0005789);; Molecular Function: ADP binding (GO:0043531);;	K13459|1.28e-231|mtr:MTR_1g028720|K13459 disease resistance protein RPS2 | (RefSeq) NB-ARC domain disease resistance protein	Plant-pathogen interaction (ko04626)	[T]	Signal transduction mechanisms	NB-ARC domain	Probable disease resistance protein At5g63020 OS=Arabidopsis thaliana OX=3702 GN=At5g63020 PE=2 SV=2	T	Signal transduction mechanisms	probable disease resistance protein At5g63020 [Arachis hypogaea]	cellular component: cellular anatomical entity (GO:0110165);; molecular function: binding (GO:0005488)
AH06G02690	7.8	11.2	7.3	6.2	7.1	6.7	4.3	5.4	4.7	1.4	1.8	1.6	2.6	2.9	3.8	7.1	8.8	7.8	15.2	21.6	22.2	21.6	17.2	16.1	5.52E-09	-1.57	down	1.03E-06	-1.37	down	6.97E-06	1.26	up	3.38E-11	-1.45	down	[C]	Energy production and conversion	Molecular Function: hydrolase activity (GO:0016787);;	K01097|6.78e-11|csl:COCSUDRAFT_45884|K01097 N-acylneuraminate-9-phosphatase [EC:3.1.3.29] | (RefSeq) HAD-like protein	Amino sugar and nucleotide sugar metabolism (ko00520)	[R]	General function prediction only	Haloacid dehalogenase-like hydrolase	--	S	Function unknown	haloacid dehalogenase-like hydrolase domain-containing protein 3 [Arachis duranensis]	molecular function: catalytic activity (GO:0003824)
AH06G06400	20.6	19.4	35.9	22.2	65.9	31.8	41.8	43.6	21.9	10	20.2	17.4	10.2	6.6	11.6	40.8	57.4	34.1	19.5	28.6	20.2	14	20.2	8.4	0.00128549	-1.16	down	0.000886882	-1.27	down	0.00491884	-1.01	down	0.00253884	1.48	up	--	--	Molecular Function: catalytic activity (GO:0003824);;	K08726|1.97e-38|adu:107492180|K08726 soluble epoxide hydrolase / lipid-phosphate phosphatase [EC:3.3.2.10 3.1.3.76] | (RefSeq) uncharacterized protein LOC107492180	Arachidonic acid metabolism (ko00590);; Peroxisome (ko04146)	[I]	Lipid transport and metabolism	--	--	I	Lipid transport and metabolism	Epoxide hydrolase [Arachis hypogaea]	molecular function: catalytic activity (GO:0003824)
AH07G10290	0.9	0.6	0.8	0.4	0.4	0.4	0.7	1.3	1	0.3	0.4	0.4	0.2	0.2	0.4	0.7	0.6	0.7	1.9	1.4	1.5	0.8	0.8	0.9	3.76E-05	-1.52	down	0.00228824	-1.36	down	6.53E-05	1.24	up	0.00205915	-1.07	down	--	--	Cellular Component: integral component of membrane (GO:0016021);; Molecular Function: myosin binding (GO:0017022);;	K11844|3.11e-15|cmo:103483482|K11844 ubiquitin carboxyl-terminal hydrolase 16/45 [EC:3.4.19.12] | (RefSeq) ubiquitin carboxyl-terminal hydrolase 2	--	--	--	Zein-binding	Myosin-binding protein 2 OS=Arabidopsis thaliana OX=3702 GN=MYOB2 PE=1 SV=1	S	Function unknown	myosin-binding protein 3 [Arachis duranensis]	cellular component: cellular anatomical entity (GO:0110165);; molecular function: binding (GO:0005488)
AH08G18410	4.1	8.8	4.7	1.7	1	1.3	2.4	2.2	3.1	1.6	1	1.1	1.5	1.9	2	2.6	1.4	2.1	5.7	6.1	6.1	3.9	4	5.5	9.49E-05	-1.06	down	1.70E-06	-1.57	down	2.50E-07	1.5	up	3.94E-09	-1.73	down	[M]	Cell wall/membrane/envelope biogenesis	Cellular Component: integral component of membrane (GO:0016021);;	K00924|6.19e-161|lang:109334483|K00924 kinase [EC:2.7.1.-] | (RefSeq) receptor-like protein kinase HSL1	--	--	--	Protein kinase domain	Receptor-like protein kinase HSL1 OS=Arabidopsis thaliana OX=3702 GN=HSL1 PE=2 SV=1	T	Signal transduction mechanisms	Receptor-like protein kinase [Arachis hypogaea]	cellular component: cellular anatomical entity (GO:0110165)
AH09G08630	3.7	14.9	6.1	2.1	2.4	2.4	2.2	2.6	2.3	1.1	0.9	0.3	1.7	2.3	1.1	6.8	2.7	4.2	11.4	7.7	20.9	0.3	0	0.3	0.00131259	-1.57	down	8.07E-05	-2.11	down	0.003485	1.49	up	3.94E-07	3.41	up	[R]	General function prediction only	Molecular Function: acid phosphatase activity (GO:0003993);;	K20728|2.05e-52|thj:104814965|K20728 vegetative storage protein 2 | (RefSeq) vegetative storage protein 2-like	MAPK signaling pathway - plant (ko04016)	--	--	HAD superfamily, subfamily IIIB (Acid phosphatase)	Acid phosphatase 1 OS=Solanum lycopersicum OX=4081 GN=APS1 PE=2 SV=1	S	Function unknown	acid phosphatase 1 isoform X2 [Arachis hypogaea]	biological process: metabolic process (GO:0008152);; biological process: cellular process (GO:0009987);; molecular function: catalytic activity (GO:0003824)
AH09G24470	2.6	4.8	4.5	2.9	3	2.2	1.6	1.8	2.4	1	0.9	0.9	1	1.2	1.1	1.7	2.5	3.3	14.2	9.8	8.3	0.3	0	0.3	0.00663086	-1.06	down	1.35E-06	-1.69	down	7.89E-09	2.03	up	7.24E-10	3.84	up	--	--	Cellular Component: plasma membrane (GO:0005886);;	--	--	--	--	--	Probable membrane-associated kinase regulator 5 OS=Arabidopsis thaliana OX=3702 GN=MAKR5 PE=2 SV=1	S	Function unknown	probable membrane-associated kinase regulator 5 [Arachis duranensis]	cellular component: cellular anatomical entity (GO:0110165)
AH10G03390	5	7.3	4.6	2.5	2.3	3.5	2.5	4.2	3.8	1.8	1.3	1.3	2.5	3.5	1.6	5.6	3.2	3.8	9.6	18.1	21	1.1	1.5	1.1	3.95E-05	-1.25	down	0.00921047	-1	down	1.14E-06	1.9	up	0.000652583	1.16	up	[P]	Inorganic ion transport and metabolism	Biological Process: sulfur compound metabolic process (GO:0006790);; Molecular Function: 3'(2'),5'-bisphosphate nucleotidase activity (GO:0008441);; Biological Process: phosphatidylinositol phosphorylation (GO:0046854);; Biological Process: inositol phosphate dephosphorylation (GO:0046855);;	K01082|0.0|adu:107468588|K01082 3'(2'), 5'-bisphosphate nucleotidase [EC:3.1.3.7] | (RefSeq) PAP-specific phosphatase HAL2-like	Sulfur metabolism (ko00920)	[FP]	Nucleotide transport and metabolism;; Inorganic ion transport and metabolism	Inositol monophosphatase family	PAP-specific phosphatase HAL2-like OS=Arabidopsis thaliana OX=3702 GN=AHL PE=2 SV=1	--	--	PAP-specific phosphatase HAL2-like isoform X1 [Arachis hypogaea]	biological process: metabolic process (GO:0008152);; biological process: cellular process (GO:0009987);; molecular function: catalytic activity (GO:0003824)
AH10G09780	8.6	8.5	7.2	3.1	5.1	3.1	5.6	5.3	7.9	3	2	3.8	2.9	1.8	3.1	5.9	7.7	7.7	19.7	14.2	14.7	0.2	0.5	0.8	0.000441926	-1.11	down	4.73E-08	-1.52	down	2.74E-05	1.12	up	2.15E-09	2.94	up	--	--	--	--	--	--	--	zinc-finger of the FCS-type, C2-C2	FCS-Like Zinc finger 6 OS=Arabidopsis thaliana OX=3702 GN=FLZ6 PE=1 SV=1	--	--	uncharacterized protein LOC107469200 [Arachis duranensis]	--
AH12G33170	3.9	4.3	5.3	5.5	11	14.7	6.4	5.5	5.6	1.2	2.2	1.1	1.9	1.2	0.5	7.3	10.9	10.1	0.8	0.9	0.5	0.3	0.1	0.1	7.21E-07	-1.94	down	0.00104615	-1.7	down	1.72E-19	-3.7	down	1.90E-20	5.79	up	--	--	Cellular Component: endoplasmic reticulum membrane (GO:0005789);; Molecular Function: ADP binding (GO:0043531);;	K13459|6.66e-22|lja:Lj4g3v0445350.2|K13459 disease resistance protein RPS2 | (RefSeq) Lj4g3v0445350.2; -	Plant-pathogen interaction (ko04626)	--	--	--	--	T	Signal transduction mechanisms	uncharacterized protein LOC112728630 [Arachis hypogaea]	cellular component: cellular anatomical entity (GO:0110165);; molecular function: binding (GO:0005488)
AH13G13520	23.4	20.7	32.2	6.9	21	7.8	22.6	26.9	21.2	10.9	14.4	10	9.3	7.8	10.6	25.3	17.9	32.8	82.7	45.4	43.4	1.8	3.3	6.6	1.59E-07	-1	down	1.96E-09	-1.32	down	0.00224286	1.11	up	0.00316147	1.6	up	--	--	Cellular Component: cellular_component (GO:0005575);; Cellular Component: cell wall (GO:0005618);; Cellular Component: obsolete cell (GO:0005623);; Cellular Component: cell-cell junction (GO:0005911);; Biological Process: biological_process (GO:0008150);; Cellular Component: plant-type cell wall (GO:0009505);; Cellular Component: plasmodesma (GO:0009506);; Biological Process: response to abiotic …	--	--	--	--	Phosphate-induced protein 1 conserved region	Protein EXORDIUM-like 3 OS=Arabidopsis thaliana OX=3702 GN=EXL3 PE=2 SV=1	S	Function unknown	protein EXORDIUM-like 3 [Arachis ipaensis]	cellular component: cellular anatomical entity (GO:0110165);; biological process: response to stimulus (GO:0050896)
AH13G22430	1.5	1.5	1.4	0.5	0.4	0.3	0.8	1.2	1	0.3	0.3	0.1	0.6	0.2	0.7	0.8	0.5	0.6	3.2	1.4	2	1.9	2.1	2.9	0.000780465	-2.04	down	0.00923523	-1.47	down	0.000481215	1.78	up	2.26E-08	-2.49	down	--	--	Molecular Function: protein binding (GO:0005515);;	--	--	--	--	Leucine rich repeat	Pollen-specific leucine-rich repeat extensin-like protein 1 OS=Arabidopsis thaliana OX=3702 GN=PEX1 PE=1 SV=1	S	Function unknown	leucine-rich repeat extensin-like protein 6 [Arachis ipaensis]	molecular function: binding (GO:0005488)
AH13G38220	1	1.9	1.4	6.4	0.6	1.2	1.4	0.8	1.6	0.4	0.5	0.4	0.4	0.4	0.7	1.5	1.2	1	2.2	3.8	7	0.1	0.3	0.1	0.000944111	-1.51	down	0.00323666	-1.4	down	0.00036999	1.76	up	0.00156653	3.97	up	[I]	Lipid transport and metabolism	Molecular Function: inositol-3-phosphate synthase activity (GO:0004512);; Biological Process: inositol biosynthetic process (GO:0006021);; Biological Process: phospholipid biosynthetic process (GO:0008654);;	K01858|0.0|adu:107480396|K01858 myo-inositol-1-phosphate synthase [EC:5.5.1.4] | (RefSeq) inositol-3-phosphate synthase	Inositol phosphate metabolism (ko00562)	[I]	Lipid transport and metabolism	Myo-inositol-1-phosphate synthase	Inositol-3-phosphate synthase OS=Sesamum indicum OX=4182 PE=2 SV=1	I	Lipid transport and metabolism	inositol-3-phosphate synthase [Arachis duranensis]	molecular function: catalytic activity (GO:0003824);; biological process: metabolic process (GO:0008152);; biological process: cellular process (GO:0009987)
AH13G41680	5.7	9.6	6.9	13.3	15.2	27.7	9	7.7	8.4	3.8	3.9	4.1	2	2.3	2	11.9	12.4	11	4.9	4	6.6	0.9	0.9	1.7	2.96E-06	-1.09	down	1.15E-07	-1.68	down	6.62E-05	-1.23	down	2.03E-24	3.97	up	--	--	Biological Process: regulation of immune system process (GO:0002682);; Biological Process: positive regulation of immune system process (GO:0002684);; Biological Process: regulation of response to biotic stimulus (GO:0002831);; Biological Process: positive regulation of response to biotic stimulus (GO:0002833);; Molecular Function: molecular_function (GO:0003674);; Molecular Function: GTPase acti…	K01537|1.34e-50|jcu:105638585|K01537 P-type Ca2+ transporter type 2C [EC:7.2.2.10] | (RefSeq) calcium-transporting ATPase 2, plasma membrane-type isoform X1	--	[R]	General function prediction only	C2 domain	Protein C2-DOMAIN ABA-RELATED 1 OS=Arabidopsis thaliana OX=3702 GN=CAR1 PE=1 SV=1	S	Function unknown	protein C2-DOMAIN ABA-RELATED 1 [Arachis ipaensis]	biological process: biological regulation (GO:0065007);; molecular function: molecular function regulator (GO:0098772);; molecular function: binding (GO:0005488);; cellular component: intracellular (GO:0005622);; cellular component: cellular anatomical entity (GO:0110165);; biological process: response to stimulus (GO:0050896)
AH13G44330	2.2	1.1	2.8	0.7	2.1	3.3	1.3	1.2	3.6	0.2	0.4	0.3	0.7	0.5	0.9	5	6	9.3	0.3	0.7	0.5	0.2	0.1	0.2	2.76E-07	-2.67	down	0.00361692	-1.39	down	6.64E-23	-3.8	down	7.23E-10	3.82	up	--	--	Molecular Function: zinc ion binding (GO:0008270);;	K05849|1.42e-126|tcc:18613571|K05849 solute carrier family 8 (sodium/calcium exchanger) | (RefSeq) uncharacterized LOC18613571	--	[R]	General function prediction only	PPR repeat family	Pentatricopeptide repeat-containing protein At1g59720, chloroplastic/mitochondrial OS=Arabidopsis thaliana OX=3702 GN=PCMP-H51 PE=1 SV=2	S	Function unknown	pentatricopeptide repeat-containing protein At1g59720, chloroplastic/mitochondrial [Arachis hypogaea]	molecular function: binding (GO:0005488)
AH15G05650	2	3.6	2.3	0.5	0.5	0.9	0.7	0.5	0.8	0.3	0.2	0.1	0.6	0.9	0.5	1.5	1.8	3.2	6.6	3.3	5.3	0.1	0.1	0.1	0.00345662	-1.74	down	1.31E-05	-1.77	down	0.00639155	1.18	up	4.43E-05	2.63	up	--	--	Molecular Function: DNA binding (GO:0003677);; Cellular Component: nucleus (GO:0005634);;	K09420|4.64e-74|pda:103698332|K09420 transcriptional activator Myb | (RefSeq) transcription factor MYB3R-5-like isoform X1	--	[K]	Transcription	Myb-like DNA-binding domain	Transcription factor MYB3R-5 OS=Arabidopsis thaliana OX=3702 GN=MYB3R5 PE=2 SV=1	K	Transcription	transcription factor MYB3R-3 isoform X1 [Arachis ipaensis]	molecular function: binding (GO:0005488);; cellular component: intracellular (GO:0005622);; cellular component: cellular anatomical entity (GO:0110165)
AH16G09870	12.1	48.3	17.6	7.7	2.8	5.8	4.3	3.9	3.1	2	1.6	2	5.3	5.7	4.9	7.5	12.3	12.7	28.2	39.7	34.2	1.2	1.6	1	1.84E-05	-1.02	down	0.002438	-2.16	down	1.03E-07	1.59	up	8.09E-07	2.07	up	--	--	Molecular Function: calmodulin binding (GO:0005516);;	--	--	--	--	Calmodulin binding protein-like	Calmodulin-binding protein 60 B OS=Arabidopsis thaliana OX=3702 GN=CBP60B PE=2 SV=1	S	Function unknown	Calmodulin-binding protein B [Arachis hypogaea]	molecular function: binding (GO:0005488)
AH18G09770	3	7.1	3.3	0.4	1	0.8	1.2	1.1	1.6	0.5	0.6	0.5	1.1	1.1	1.5	2.1	1.6	2	4.6	6.5	7.2	1.8	1.9	2.9	4.01E-05	-1.29	down	2.73E-06	-1.75	down	3.34E-08	1.63	up	1.49E-05	-1.58	down	[M]	Cell wall/membrane/envelope biogenesis	Cellular Component: integral component of membrane (GO:0016021);;	K00924|6.19e-161|lang:109334483|K00924 kinase [EC:2.7.1.-] | (RefSeq) receptor-like protein kinase HSL1	--	--	--	Protein kinase domain	Receptor-like protein kinase HSL1 OS=Arabidopsis thaliana OX=3702 GN=HSL1 PE=2 SV=1	T	Signal transduction mechanisms	receptor-like protein kinase HSL1 [Arachis hypogaea]	cellular component: cellular anatomical entity (GO:0110165)
NewGene_13514	2.7	1.6	3.4	0.7	1	1.5	0.6	0.5	1.1	0	0.3	0.2	1.1	1.1	0.6	2.7	2.8	6	0.2	0.7	0.7	0.1	0	0	0.00164839	-2.01	down	0.00145704	-1.29	down	1.96E-08	-2.89	down	3.27E-10	4.24	up	--	--	--	--	--	--	--	--	--	--	--	--	--
NewGene_16049	0.9	1.1	1	0.7	2.5	3.3	0.5	0.5	0.7	0.3	0.2	0.2	0.1	0.1	0.6	1.1	0.9	1.2	0.4	0	0.1	0.1	0.8	0.2	7.66E-05	-1.63	down	0.00453867	-1.41	down	0.000147133	-2.46	down	3.61E-09	3.45	up	--	--	--	K14321|4.02e-19|zju:107405997|K14321 nucleoporin-like protein 2 | (RefSeq) zinc finger CCCH domain-containing protein 16-like	RNA transport (ko03013)	[R]	General function prediction only	--	--	H	Coenzyme transport and metabolism	Retrovirus-related Pol polyprotein from transposon 17.6 [Cajanus cajan]	--
NewGene_18469	0.8	0.5	1.3	1.1	2.1	3.1	1	1	1	0.1	0.3	0.1	0.2	0.3	0.2	1.7	1.9	2.1	0.1	0.7	0.8	0	0.1	0.2	8.88E-07	-2.46	down	0.00610169	-1.51	down	0.00222941	-2.01	down	3.44E-11	4.02	up	--	--	--	--	--	--	--	Plant mobile domain	--	S	Function unknown	protein MAIN-LIKE 2-like [Arachis hypogaea]	--
AH03G13950	25.1	31.4	18.1	9.4	3.6	5.5	7.1	11.2	2.1	16.4	16.8	15.7	12	12.5	7.9	9.5	3.9	7.2	17	31.9	24.7	48.1	21.4	14.3	0.00974897	1.27	up	0.0025745	-1.07	down	8.21E-05	1.78	up	6.82E-05	-2.16	down	--	--	--	--	--	--	--	Wound-induced protein	--	S	Function unknown	uncharacterized protein LOC107477910 [Arachis duranensis]	--
AH06G09040	198	208.7	200.7	74.7	85.7	75.2	29.1	20.4	21.9	64.6	61.7	56.1	88.3	80.1	79.2	76.3	63.7	75.4	228.9	192.7	178.8	28.6	20.4	17.7	1.49E-14	1.35	up	1.15E-16	-1.16	down	7.80E-13	1.42	up	7.08E-14	1.82	up	--	--	--	--	--	--	--	--	--	--	--	uncharacterized protein LOC112695355 [Arachis hypogaea]	--
AH06G12000	14	19.1	14.2	3.7	3	3.9	2.1	1.7	2.7	4.9	6.7	7.7	9.2	4.6	5	6.9	4.7	7	13.5	12.1	14	1.3	0.7	0.8	2.31E-11	1.58	up	7.40E-05	-1.23	down	3.98E-05	1.02	up	1.27E-06	1.7	up	--	--	Biological Process: ion transport (GO:0006811);; Cellular Component: integral component of membrane (GO:0016021);;	K16075|9.45e-207|adu:107493142|K16075 magnesium transporter | (RefSeq) magnesium transporter MRS2-I isoform X1	--	[P]	Inorganic ion transport and metabolism	--	Magnesium transporter MRS2-I OS=Oryza sativa subsp. indica OX=39946 GN=MRS2-I PE=3 SV=1	P	Inorganic ion transport and metabolism	Magnesium transporter MRS2-I [Arachis hypogaea]	biological process: localization (GO:0051179);; cellular component: cellular anatomical entity (GO:0110165)
AH07G09850	22.6	37.1	23.2	5.5	3.8	5.8	1.3	3.4	0.7	8.7	5.7	8.9	11.4	15.7	8.7	8.4	8.5	5.9	25.2	17.2	24.9	1.4	1.2	1	0.000187393	2.09	up	0.00299869	-1.07	down	1.45E-05	1.49	up	0.000151901	1.99	up	--	--	Cellular Component: integral component of membrane (GO:0016021);;	--	--	--	--	--	NDR1/HIN1-like protein 3 OS=Arabidopsis thaliana OX=3702 GN=NHL3 PE=1 SV=1	S	Function unknown	uncharacterized protein DS421_7g208240 [Arachis hypogaea]	cellular component: cellular anatomical entity (GO:0110165)
AH13G24290	20.7	36	18.9	4.5	1.2	0.9	2.9	1.7	1	5.7	5.3	2.1	7	5.4	4.5	6.2	2.3	4.8	20.9	46.7	30.8	0.3	0.8	0.3	0.00858287	1.22	up	4.85E-11	-2.03	down	3.40E-11	2.84	up	0.00312088	2.22	up	--	--	--	--	--	--	--	Lateral organ boundaries (LOB) domain	LOB domain-containing protein 40 OS=Arabidopsis thaliana OX=3702 GN=LBD40 PE=2 SV=1	S	Function unknown	LOB domain-containing protein 40-like [Arachis ipaensis]	--
AH14G23430	1.3	2.9	1.6	1.1	0.5	0.8	0.4	0.1	0.2	0.7	0.4	1.4	0.9	0.7	0.7	0.4	1	0.9	2.2	2.2	2.3	0.1	0.1	0.1	0.00201616	1.71	up	0.00294419	-1.21	down	0.000238183	1.49	up	2.05E-08	3.16	up	--	--	Cellular Component: integral component of membrane (GO:0016021);;	--	--	[R]	General function prediction only	Leucine rich repeat	Receptor-like protein 6 OS=Arabidopsis thaliana OX=3702 GN=RLP6 PE=3 SV=1	S	Function unknown	receptor-like protein 12 [Arachis ipaensis]	cellular component: cellular anatomical entity (GO:0110165)
AH15G35820	14.7	7.5	6.6	6.3	5.7	4.8	1.4	1	1.9	4.8	6.8	2.9	3.4	3.3	1.5	7.4	3.4	2.6	1.1	1.9	1.6	2.3	1.8	2.3	0.000281403	1.75	up	0.00053212	-1.67	down	0.00868635	-1.58	down	0.000237963	1.39	up	--	--	Biological Process: reproduction (GO:0000003);; Biological Process: developmental process involved in reproduction (GO:0003006);; Biological Process: multicellular organism development (GO:0007275);; Biological Process: biological_process (GO:0008150);; Biological Process: post-embryonic development (GO:0009791);; Biological Process: flower development (GO:0009908);; Biological Process: vegetativ…	K06910|8.74e-125|aip:107642215|K06910 phosphatidylethanolamine-binding protein | (RefSeq) CEN-like protein 1	--	[R]	General function prediction only	Phosphatidylethanolamine-binding protein	CEN-like protein 1 OS=Nicotiana tabacum OX=4097 GN=CET1 PE=2 SV=1	S	Function unknown	CEN-like protein 1 [Arachis ipaensis]	biological process: reproduction (GO:0000003);; biological process: reproductive process (GO:0022414);; biological process: developmental process (GO:0032502);; biological process: multicellular organismal process (GO:0032501)
AH01G08120	1.7	0.8	1.4	8.8	7.3	7.3	4.3	3	7.7	1.2	0.7	1.5	4.5	2.1	2.5	6.2	8.3	4.4	0	0.6	0	1	1	1.2	7.56E-08	-2.16	down	0.00263816	1.39	up	0.00036704	-4.74	down	4.35E-25	2.86	up	--	--	Cellular Component: chloroplast thylakoid membrane (GO:0009535);; Biological Process: photosystem I assembly (GO:0048564);; Biological Process: response to photooxidative stress (GO:0080183);;	--	--	--	--	--	--	S	Function unknown	uncharacterized protein DS421_1g07930 [Arachis hypogaea]	cellular component: intracellular (GO:0005622);; cellular component: cellular anatomical entity (GO:0110165);; biological process: cellular process (GO:0009987);; biological process: response to stimulus (GO:0050896)
AH01G28040	0.6	0.7	0.6	2.2	3.6	5.1	1.8	1.6	1.8	0.6	0.3	1.3	0.9	1.7	1.6	3.6	4	3.8	0.4	0.2	0.1	0.6	0.2	0.4	0.00746998	-1.24	down	0.00111689	1.3	up	1.03E-22	-4.24	down	6.57E-12	3.27	up	--	--	Cellular Component: integral component of membrane (GO:0016021);;	--	--	--	--	--	--	--	--	uncharacterized protein DS421_1g26750 [Arachis hypogaea]	cellular component: cellular anatomical entity (GO:0110165)
AH02G20720	0.5	0.3	0.9	1.4	1.5	1.6	2.3	3.2	2.8	1.1	0.9	1	1.1	1.3	1.5	1.9	1.8	2.3	0.6	0.4	0.3	0.5	0.4	0.8	5.11E-08	-1.41	down	0.0032704	1.31	up	3.65E-10	-2.28	down	0.000519711	1.36	up	--	--	Molecular Function: nucleic acid binding (GO:0003676);; Biological Process: mRNA processing (GO:0006397);; Molecular Function: zinc ion binding (GO:0008270);; Molecular Function: ubiquitin protein ligase activity (GO:0061630);;	K10624|0.0|aip:107612937|K10624 E3 ubiquitin-protein ligase RBBP6 [EC:2.3.2.27] | (RefSeq) E3 ubiquitin ligase PQT3-like isoform X2	--	[O]	Posttranslational modification, protein turnover, chaperones	DWNN domain	E3 ubiquitin ligase PQT3-like OS=Arabidopsis thaliana OX=3702 GN=At5g47430 PE=1 SV=1	S	Function unknown	Retinoblastoma-binding protein [Arachis hypogaea]	molecular function: binding (GO:0005488);; biological process: metabolic process (GO:0008152);; biological process: cellular process (GO:0009987);; molecular function: catalytic activity (GO:0003824)
AH04G18550	1.8	0.6	1	3	3.5	4.5	2.4	1.5	2.9	0.4	0.5	0.5	3.1	2.3	1.8	8.2	8.7	8.5	0.2	0.2	0	0.2	0.1	0.2	2.26E-11	-2.39	down	0.00789863	1.25	up	3.52E-53	-5.92	down	5.37E-30	4.45	up	--	--	--	K14400|2.83e-52|qsu:111982967|K14400 pre-mRNA cleavage complex 2 protein Pcf11 | (RefSeq) LOW QUALITY PROTEIN: uncharacterized protein LOC111982967	mRNA surveillance pathway (ko03015)	--	--	Plant mobile domain	Serine/threonine-protein phosphatase 7 long form homolog OS=Arabidopsis thaliana OX=3702 GN=MAIL3 PE=2 SV=1	S	Function unknown	uncharacterized protein DS421_4g123830 [Arachis hypogaea]	--
AH05G03640	8.6	5.8	9.4	23.6	24.9	28.3	21.6	21.1	21.6	10.7	10.6	10.4	19.4	19.3	25.7	11.9	15.2	16.4	5.4	5.6	2.2	6.6	5.7	8.1	8.82E-15	-1.03	down	4.65E-12	1.58	up	2.65E-06	-1.8	down	5.51E-20	1.91	up	--	--	Molecular Function: peroxidase activity (GO:0004601);; Cellular Component: extracellular region (GO:0005576);; Biological Process: response to oxidative stress (GO:0006979);; Molecular Function: heme binding (GO:0020037);; Biological Process: hydrogen peroxide catabolic process (GO:0042744);; Molecular Function: metal ion binding (GO:0046872);;	K00430|6.04e-240|adu:107487572|K00430 peroxidase [EC:1.11.1.7] | (RefSeq) peroxidase 20 isoform X1	Phenylpropanoid biosynthesis (ko00940)	--	--	Peroxidase	Peroxidase 20 OS=Arabidopsis thaliana OX=3702 GN=PER20 PE=2 SV=1	Q	Secondary metabolites biosynthesis, transport and catabolism	peroxidase 20-like isoform X1 [Arachis hypogaea]	biological process: metabolic process (GO:0008152);; biological process: cellular process (GO:0009987);; biological process: response to stimulus (GO:0050896);; biological process: detoxification (GO:0098754);; molecular function: catalytic activity (GO:0003824);; molecular function: antioxidant activity (GO:0016209);; cellular component: cellular anatomical entity (GO:0110165);; molecular functi…
AH07G08950	11.9	10.3	15.1	102.9	103.5	84.5	383.8	401.2	422	139.6	238.1	195.8	47.3	70.5	74.5	19.9	33.7	27	7.5	11.5	5.3	271.9	412.8	422.4	6.70E-08	-1.07	down	1.16E-28	2.51	up	7.72E-07	-1.79	down	9.55E-16	-1.92	down	--	--	Molecular Function: transferase activity, transferring acyl groups other than amino-acyl groups (GO:0016747);;	K19747|6.00e-71|spen:107014608|K19747 BAHD acyltransferase [EC:2.3.1.-] | (RefSeq) BAHD acyltransferase DCR	--	--	--	Transferase family	Uncharacterized acetyltransferase At3g50280 OS=Arabidopsis thaliana OX=3702 GN=At3g50280 PE=3 SV=1	S	Function unknown	uncharacterized acetyltransferase At3g50280 [Arachis hypogaea]	molecular function: catalytic activity (GO:0003824)
AH08G15010	2.1	1.9	1.8	1.9	2.7	3.7	2	3.1	5.6	2	1.5	1.6	6.9	5.7	4.7	2.3	2.9	3	0.8	1	1.6	1.1	1	0.8	0.00885082	-1.07	down	3.41E-10	1.68	up	0.00211163	-1.34	down	9.43E-05	1.53	up	--	--	Cellular Component: integral component of membrane (GO:0016021);;	K13946|4.95e-12|ppp:112289353|K13946 auxin influx carrier (AUX1 LAX family) | (RefSeq) auxin transporter protein 1-like	Plant hormone signal transduction (ko04075)	[E]	Amino acid transport and metabolism	Transmembrane amino acid transporter protein	GABA transporter 1 OS=Arabidopsis thaliana OX=3702 GN=GAT1 PE=1 SV=1	E	Amino acid transport and metabolism	GABA transporter 1 [Arachis hypogaea]	cellular component: cellular anatomical entity (GO:0110165)
AH08G29300	5.8	18	7.5	55.2	17	21.1	90.9	126.7	99.5	27.9	37.3	53.2	24.1	26.1	38.6	21.4	18.3	22.7	11.7	5.7	2.6	89.1	73.9	126.6	1.99E-09	-1.42	down	8.00E-05	1.63	up	0.000403702	-1.72	down	0.000505409	-1.6	down	--	--	Molecular Function: DNA binding (GO:0003677);; Molecular Function: DNA-binding transcription factor activity (GO:0003700);; Cellular Component: nucleus (GO:0005634);;	K12900|3.05e-31|lang:109341833|K12900 FUS-interacting serine-arginine-rich protein 1 | (RefSeq) serine/arginine-rich SC35-like splicing factor SCL30A	Spliceosome (ko03040)	--	--	AP2 domain	Ethylene-responsive transcription factor ERF115 OS=Arabidopsis thaliana OX=3702 GN=ERF115 PE=1 SV=1	K	Transcription	ethylene-responsive transcription factor ERF114 [Arachis hypogaea]	molecular function: binding (GO:0005488);; molecular function: transcription regulator activity (GO:0140110);; cellular component: intracellular (GO:0005622);; cellular component: cellular anatomical entity (GO:0110165)
AH09G25790	0.5	0.2	0.3	1.7	2.5	1.9	1.6	4.2	2.8	0.8	0.7	1.1	1.2	1.2	2.1	1.6	3.1	3	0.2	0.5	0.3	0.2	0.2	0.9	0.000378015	-1.72	down	0.000415143	2.21	up	2.11E-06	-2.9	down	0.000981041	2.13	up	--	--	--	--	--	--	--	Protein of unknown function (DUF688)	--	S	Function unknown	uncharacterized protein DS421_9g277670 [Arachis hypogaea]	--
AH10G00590	1	0.8	1.3	4.2	4.9	5.3	6	4.6	5.6	1.4	1.8	2.4	2.6	2.2	2.5	3.8	4.3	4.1	0.5	0.2	0.1	0.7	0.8	1.1	8.65E-10	-1.52	down	3.24E-06	1.37	up	1.49E-20	-3.85	down	7.19E-21	2.5	up	--	--	--	K03453|6.84e-08|han:110873038|K03453 bile acid:Na+ symporter, BASS family | (RefSeq) probable sodium/metabolite cotransporter BASS3, chloroplastic	--	--	--	NPH3 family	BTB/POZ domain-containing protein At5g03250 OS=Arabidopsis thaliana OX=3702 GN=At5g03250 PE=2 SV=1	S	Function unknown	BTB/POZ domain-containing protein [Arachis hypogaea]	--
AH10G03200	3.3	4	3.4	27.9	24.5	21.1	102.9	103.5	94.8	37.1	50.6	42.4	19.4	25.4	29	9	18.6	15	8.5	8.7	4.7	115.4	146.9	215.8	1.04E-14	-1.21	down	2.07E-46	2.93	up	0.00999071	-1.03	down	4.28E-23	-2.69	down	--	--	Molecular Function: catechol oxidase activity (GO:0004097);; Molecular Function: metal ion binding (GO:0046872);;	K00422|0.0|adu:107468533|K00422 polyphenol oxidase [EC:1.10.3.1] | (RefSeq) polyphenol oxidase, chloroplastic	Tyrosine metabolism (ko00350);; Isoquinoline alkaloid biosynthesis (ko00950)	--	--	Protein of unknown function (DUF_B2219)	Polyphenol oxidase, chloroplastic OS=Malus domestica OX=3750 PE=1 SV=1	S	Function unknown	polyphenol oxidase, chloroplastic-like [Arachis hypogaea]	biological process: metabolic process (GO:0008152);; molecular function: catalytic activity (GO:0003824);; molecular function: binding (GO:0005488)
AH10G29320	1.3	1.1	2.2	14.8	10.4	8.5	43.8	65.3	43.7	16.1	29.6	24.6	3	5.7	13.7	1.6	4.9	2.3	0.6	1	0.3	42	57.9	52.3	7.01E-06	-1.12	down	1.74E-06	2.42	up	0.000166093	-2.32	down	1.89E-14	-2.16	down	[E]	Amino acid transport and metabolism	Molecular Function: nucleotide binding (GO:0000166);; Biological Process: cellular amino acid metabolic process (GO:0006520);; Molecular Function: oxidoreductase activity, acting on the CH-NH2 group of donors, NAD or NADP as acceptor (GO:0016639);;	K00261|9.81e-302|aip:107622556|K00261 glutamate dehydrogenase (NAD(P)+) [EC:1.4.1.3] | (RefSeq) glutamate dehydrogenase 1	Arginine biosynthesis (ko00220);; Alanine, aspartate and glutamate metabolism (ko00250);; Nitrogen metabolism (ko00910);; Carbon metabolism (ko01200)	[E]	Amino acid transport and metabolism	Glutamate/Leucine/Phenylalanine/Valine dehydrogenase	Glutamate dehydrogenase 1 OS=Arabidopsis thaliana OX=3702 GN=GDH1 PE=1 SV=1	E	Amino acid transport and metabolism	glutamate dehydrogenase 1 [Arachis hypogaea]	molecular function: binding (GO:0005488);; biological process: metabolic process (GO:0008152);; biological process: cellular process (GO:0009987);; molecular function: catalytic activity (GO:0003824)
AH11G03850	4.7	3.7	5.9	75.3	45.3	52.1	278.3	250	205.8	57.7	111.6	46.4	18.2	20	30.3	9	25.7	17.3	6.8	7.1	4.1	141.7	195.3	211.2	0.000251697	-1.77	down	5.65E-22	2.39	up	0.000196231	-1.6	down	7.37E-09	-1.65	down	[E]	Amino acid transport and metabolism	Molecular Function: asparagine synthase (glutamine-hydrolyzing) activity (GO:0004066);; Molecular Function: ATP binding (GO:0005524);; Biological Process: asparagine biosynthetic process (GO:0006529);; Biological Process: glutamine metabolic process (GO:0006541);;	K01953|0.0|aip:107605337|K01953 asparagine synthase (glutamine-hydrolysing) [EC:6.3.5.4] | (RefSeq) asparagine synthetase [glutamine-hydrolyzing] 2	Alanine, aspartate and glutamate metabolism (ko00250);; Biosynthesis of amino acids (ko01230)	[E]	Amino acid transport and metabolism	Asparagine synthase	Asparagine synthetase [glutamine-hydrolyzing] 2 OS=Lotus japonicus OX=34305 GN=AS2 PE=2 SV=2	E	Amino acid transport and metabolism	asparagine synthetase [glutamine-hydrolyzing] 2 [Arachis ipaensis]	molecular function: catalytic activity (GO:0003824);; molecular function: binding (GO:0005488);; biological process: metabolic process (GO:0008152);; biological process: cellular process (GO:0009987)
AH11G07460	1.5	0.9	1.8	26.7	13.5	11.7	22.9	28.7	22.6	7.2	9.8	6.7	4.7	4	4.8	6.3	5.2	4.2	0.5	0.3	0.4	32.6	37.7	44.1	1.34E-16	-1.59	down	3.66E-11	1.81	up	4.50E-26	-3.7	down	0.00341063	-1.08	down	[IR]	Lipid transport and metabolism;; General function prediction only	Cellular Component: integral component of membrane (GO:0016021);; Molecular Function: hydrolase activity, acting on ester bonds (GO:0016788);;	K00679|3.09e-50|cic:CICLE_v10027727mg|K00679 phospholipid:diacylglycerol acyltransferase [EC:2.3.1.158] | (RefSeq) hypothetical protein	Glycerolipid metabolism (ko00561)	--	--	GDSL-like Lipase/Acylhydrolase	GDSL esterase/lipase At5g55050 OS=Arabidopsis thaliana OX=3702 GN=At5g55050 PE=2 SV=1	L	Replication, recombination and repair	GDSL esterase/lipase At5g55050 [Arachis ipaensis]	cellular component: cellular anatomical entity (GO:0110165);; molecular function: catalytic activity (GO:0003824)
AH13G04980	1.1	0.4	1.2	1.3	2.1	2.8	2.8	1.3	4.4	1	0.7	0.8	2.8	2.2	2.2	2.8	2.1	4.2	0.5	0.5	0.7	0.2	0.2	0.3	2.77E-05	-1.77	down	0.000252113	1.55	up	2.36E-09	-2.44	down	5.23E-12	3.07	up	--	--	Molecular Function: solute:proton antiporter activity (GO:0015299);; Cellular Component: integral component of membrane (GO:0016021);;	--	--	[P]	Inorganic ion transport and metabolism	Sodium/hydrogen exchanger family	Cation/H(+) antiporter 4 OS=Arabidopsis thaliana OX=3702 GN=CHX4 PE=2 SV=1	P	Inorganic ion transport and metabolism	Cation/H(+) antiporter [Arachis hypogaea]	biological process: cellular process (GO:0009987);; biological process: localization (GO:0051179);; molecular function: transporter activity (GO:0005215);; cellular component: cellular anatomical entity (GO:0110165)
AH13G24970	1.9	1	1.8	39.5	33.9	32.7	71.9	71.8	51.8	25.7	36.5	25.9	5.5	7.2	7.5	6.6	7.6	7	2.6	3.2	2.4	69.2	75.6	79.5	5.11E-09	-1.15	down	7.12E-14	2.24	up	7.66E-08	-1.44	down	4.17E-08	-1.07	down	--	--	Molecular Function: protein binding (GO:0005515);;	--	--	[R]	General function prediction only	Leucine rich repeat	Plant intracellular Ras-group-related LRR protein 6 OS=Arabidopsis thaliana OX=3702 GN=PIRL6 PE=2 SV=1	S	Function unknown	plant intracellular Ras-group-related LRR protein 6 [Arachis hypogaea]	molecular function: binding (GO:0005488)
AH13G43020	0.2	0.2	0.1	0.4	0.6	0.7	0.7	0.7	0.6	0.2	0.1	0.2	0.4	0.4	0.5	0.6	0.5	0.6	0	0.1	0.1	0.2	0.1	0.2	2.64E-05	-2.38	down	0.00278278	1.7	up	2.48E-06	-3.3	down	0.00279644	1.85	up	[P]	Inorganic ion transport and metabolism	Molecular Function: inorganic phosphate transmembrane transporter activity (GO:0005315);; Cellular Component: integral component of plasma membrane (GO:0005887);; Biological Process: phosphate ion transmembrane transport (GO:0035435);;	K14640|0.0|aip:107631355|K14640 solute carrier family 20 (sodium-dependent phosphate transporter) | (RefSeq) inorganic phosphate transporter 2-1, chloroplastic	--	[P]	Inorganic ion transport and metabolism	Phosphate transporter family	Inorganic phosphate transporter 2-1, chloroplastic OS=Arabidopsis thaliana OX=3702 GN=PHT2-1 PE=1 SV=1	P	Inorganic ion transport and metabolism	Inorganic phosphate transporter 2-1 [Arachis hypogaea]	biological process: cellular process (GO:0009987);; biological process: localization (GO:0051179);; molecular function: transporter activity (GO:0005215);; cellular component: cellular anatomical entity (GO:0110165)
AH15G37610	9.4	27.6	14.5	39.2	30.1	37.4	135.1	120.2	136.7	31.4	42.9	48.2	26.8	34.9	34.9	12.7	30.4	40	13.6	8.1	4.6	122	110.3	178	8.17E-20	-1.68	down	0.00817788	1.04	up	0.000853681	-1.73	down	2.90E-14	-1.93	down	--	--	--	--	--	--	--	ABA/WDS induced protein	Abscisic stress-ripening protein 2 OS=Solanum lycopersicum OX=4081 GN=ASR2 PE=3 SV=1	--	--	abscisic stress-ripening protein 2-like [Arachis ipaensis]	--
AH16G41750	0.3	0.7	1	8.6	5.5	5.9	8.8	12.7	12	3.8	7.3	3.5	3.6	5.1	4	3.7	5.3	4.2	1.7	1.6	0.9	16.6	14.1	24.3	5.65E-05	-1.2	down	2.30E-12	2.82	up	2.91E-06	-1.7	down	5.03E-06	-1.43	down	[G]	Carbohydrate transport and metabolism	Molecular Function: alpha-amylase activity (GO:0004556);; Molecular Function: calcium ion binding (GO:0005509);; Biological Process: carbohydrate metabolic process (GO:0005975);; Molecular Function: alpha-amylase activity (releasing maltohexaose) (GO:0103025);;	K01176|2.46e-310|adu:107495703|K01176 alpha-amylase [EC:3.2.1.1] | (RefSeq) alpha-amylase isoform X1	Starch and sucrose metabolism (ko00500)	[G]	Carbohydrate transport and metabolism	Alpha-amylase C-terminal beta-sheet domain	Alpha-amylase OS=Vigna mungo OX=3915 GN=AMY1.1 PE=2 SV=1	G	Carbohydrate transport and metabolism	alpha-amylase-like [Arachis hypogaea]	molecular function: catalytic activity (GO:0003824);; molecular function: binding (GO:0005488);; biological process: metabolic process (GO:0008152)
AH19G33200	0.4	0.1	0.3	3.9	2.2	2.5	9.4	9.1	9.4	2.5	5.3	4	1	1.2	1.8	0.7	1.3	1.1	0.5	0.2	0.3	5.1	6.8	7.7	3.52E-06	-1.24	down	6.93E-05	2.42	up	0.00527101	-1.57	down	0.000573376	-1.17	down	--	--	Molecular Function: molecular_function (GO:0003674);; Molecular Function: binding (GO:0005488);; Molecular Function: protein binding (GO:0005515);; Cellular Component: cellular_component (GO:0005575);; Cellular Component: intracellular (GO:0005622);; Cellular Component: obsolete cell (GO:0005623);; Cellular Component: nucleus (GO:0005634);; Cellular Component: cytoskeleton (GO:0005856);; Cellular…	--	--	--	--	IQ calmodulin-binding motif	Protein IQ-DOMAIN 1 OS=Arabidopsis thaliana OX=3702 GN=IQD1 PE=1 SV=1	S	Function unknown	protein IQ-DOMAIN 1 [Arachis ipaensis]	molecular function: binding (GO:0005488);; cellular component: intracellular (GO:0005622);; cellular component: cellular anatomical entity (GO:0110165)
AH20G05040	1.6	0.9	1.7	5.1	6.6	6.9	7.3	8.6	10	3.6	3.5	5.7	3.3	3.2	4.1	4.2	5.5	5.2	1.1	0.5	0.3	1.8	1.5	2.7	9.85E-05	-1.01	down	4.96E-06	1.47	up	2.03E-11	-3.03	down	2.26E-08	1.64	up	--	--	Molecular Function: protein binding (GO:0005515);;	K03453|7.51e-08|han:110873038|K03453 bile acid:Na+ symporter, BASS family | (RefSeq) probable sodium/metabolite cotransporter BASS3, chloroplastic	--	--	--	NPH3 family	BTB/POZ domain-containing protein At5g03250 OS=Arabidopsis thaliana OX=3702 GN=At5g03250 PE=2 SV=1	S	Function unknown	BTB/POZ domain-containing protein At5g03250-like [Arachis hypogaea]	molecular function: binding (GO:0005488)
AH20G09140	23.4	30.5	21.5	57.7	23.2	30.8	58.7	74.7	63.4	31.2	24	38.7	38.1	56.9	53.4	17.1	16.5	17.1	41	32.4	32.6	76.8	80.4	91	6.24E-06	-1.07	down	6.58E-05	1.11	up	0.000300723	1	up	0.00368659	-1.13	down	--	--	--	--	--	--	--	--	--	--	--	uncharacterized protein DS421_20g684990 [Arachis hypogaea]	--
NewGene_10105	1.8	0.7	1.5	5.1	6.3	4.2	31.9	32.8	47.6	9.1	12.5	10.1	4.8	3.9	6.2	3.1	2.9	3.8	1.7	0.9	0.7	12.4	12.5	23.4	3.03E-18	-1.85	down	5.19E-08	2.01	up	8.53E-06	-1.7	down	1.57E-06	-1.52	down	--	--	Cellular Component: integral component of membrane (GO:0016021);;	--	--	--	--	--	CLAVATA3/ESR (CLE)-related protein 13 OS=Arabidopsis thaliana OX=3702 GN=CLE13 PE=2 SV=1	S	Function unknown	hypothetical protein Ahy_B03g065544 [Arachis hypogaea]	cellular component: cellular anatomical entity (GO:0110165)
NewGene_10421	0.9	0.4	0.8	2.3	1.7	2.4	8.5	9.2	9.3	1.6	3.5	3.3	1.6	2.7	1.8	1	1.9	1	3.6	8.1	2.3	19.6	23.9	17.5	8.14E-12	-1.71	down	0.000588452	1.38	up	0.00721895	1.57	up	3.14E-30	-3.43	down	--	--	Molecular Function: DNA binding (GO:0003677);; Molecular Function: DNA-binding transcription factor activity (GO:0003700);; Cellular Component: nucleus (GO:0005634);;	K14516|1.68e-153|adu:107473678|K14516 ethylene-responsive transcription factor 1 | (RefSeq) ethylene-responsive transcription factor 1B-like	MAPK signaling pathway - plant (ko04016);; Plant hormone signal transduction (ko04075)	--	--	AP2 domain	Ethylene-responsive transcription factor 1B OS=Arabidopsis thaliana OX=3702 GN=ERF1B PE=1 SV=2	K	Transcription	ethylene-responsive transcription factor 1B-like [Arachis duranensis]	molecular function: binding (GO:0005488);; molecular function: transcription regulator activity (GO:0140110);; cellular component: intracellular (GO:0005622);; cellular component: cellular anatomical entity (GO:0110165)
NewGene_13671	0.2	0.1	0.4	1.1	1.4	1.1	2.7	2.5	2.2	0.4	0.5	0.3	1	2.2	1.4	2.5	2.7	2.8	0.2	0.1	0.2	0.4	0.3	0.2	2.99E-12	-2.62	down	1.05E-05	2.73	up	4.71E-19	-4.12	down	0.000141332	2.03	up	--	--	--	--	--	--	--	--	--	--	--	--	--
NewGene_2486	1	1.4	1.1	1.2	1.4	1	6.2	7.7	4.6	2.4	3.8	2.1	2.3	2.5	3.5	1.2	0.7	0.8	4	4	1.1	5	9.1	8.6	5.16E-05	-1.16	down	0.000312707	1.17	up	0.00124775	1.68	up	1.44E-16	-2.63	down	--	--	Biological Process: lipid catabolic process (GO:0016042);; Molecular Function: hydrolase activity (GO:0016787);;	--	--	[I]	Lipid transport and metabolism	--	Patatin-like protein 1 OS=Oryza sativa subsp. indica OX=39946 GN=PLP1 PE=3 SV=1	I	Lipid transport and metabolism	patatin-like protein 1 [Arachis hypogaea]	biological process: metabolic process (GO:0008152);; molecular function: catalytic activity (GO:0003824)
NewGene_8587	0.8	0.4	0.7	2.5	1.1	2.8	9.5	10.6	12.7	1.6	1.9	2.2	0.6	2.1	1.4	0.8	1	0.8	2.9	6	2.2	13.9	16.4	15	5.83E-26	-2.31	down	0.00864497	1.25	up	3.81E-06	1.87	up	1.14E-14	-2.73	down	--	--	Molecular Function: DNA binding (GO:0003677);; Molecular Function: DNA-binding transcription factor activity (GO:0003700);; Cellular Component: nucleus (GO:0005634);;	K14516|2.26e-123|aip:107626957|K14516 ethylene-responsive transcription factor 1 | (RefSeq) ethylene-responsive transcription factor 1B-like	MAPK signaling pathway - plant (ko04016);; Plant hormone signal transduction (ko04075)	--	--	AP2 domain	Ethylene-responsive transcription factor 1B OS=Arabidopsis thaliana OX=3702 GN=ERF1B PE=1 SV=2	K	Transcription	ethylene-responsive transcription factor 1B-like [Arachis ipaensis]	molecular function: binding (GO:0005488);; molecular function: transcription regulator activity (GO:0140110);; cellular component: intracellular (GO:0005622);; cellular component: cellular anatomical entity (GO:0110165)
AH01G09250	1	0.6	1.2	0.7	2.2	1.8	1	0.9	1.1	2.8	1.9	2.1	2.3	1.7	2	1.9	1.9	1.7	0.5	0.5	0.3	0.7	0.6	0.5	2.62E-07	1.16	up	6.08E-05	1.25	up	8.08E-14	-2.12	down	0.00074988	1.42	up	[G]	Carbohydrate transport and metabolism	Biological Process: biosynthetic process (GO:0009058);; Cellular Component: integral component of membrane (GO:0016021);; Molecular Function: strictosidine synthase activity (GO:0016844);;	K20181|3.92e-124|mtr:MTR_5g026090|K20181 vacuolar protein sorting-associated protein 18 | (RefSeq) vacuolar sorting-associated-like protein	--	--	--	Strictosidine synthase	Protein STRICTOSIDINE SYNTHASE-LIKE 6 OS=Arabidopsis thaliana OX=3702 GN=SSL6 PE=2 SV=1	T	Signal transduction mechanisms	putative LRR receptor-like serine/threonine-protein kinase [Arachis hypogaea]	biological process: metabolic process (GO:0008152);; cellular component: cellular anatomical entity (GO:0110165);; molecular function: catalytic activity (GO:0003824)
AH03G05340	1.9	1.8	2.3	1.6	1.7	2.2	2.4	2.2	2.1	6.5	4.4	4.9	6.9	5	5.4	3.3	3.4	3.8	1.1	1.6	0.9	4.2	3	5.2	2.01E-10	1.22	up	6.00E-16	1.66	up	7.97E-08	-1.62	down	5.77E-05	-1.16	down	--	--	Biological Process: signal transduction (GO:0007165);; Molecular Function: ADP binding (GO:0043531);;	K00695|9.51e-173|mtr:MTR_6g478030|K00695 sucrose synthase [EC:2.4.1.13] | (RefSeq) sucrose synthase	Starch and sucrose metabolism (ko00500)	--	--	TIR domain	TMV resistance protein N OS=Nicotiana glutinosa OX=35889 GN=N PE=1 SV=1	T	Signal transduction mechanisms	TMV resistance protein N [Arachis hypogaea]	biological process: cellular process (GO:0009987);; biological process: biological regulation (GO:0065007);; molecular function: binding (GO:0005488)
AH07G09200	10.7	7.9	9.5	127.9	38.8	33.3	2.8	2.1	2.5	7	5.7	5.1	20	17.2	16.6	44.6	72.4	51.3	11	10.7	13.5	11.5	13.2	6.4	4.65E-06	1.27	up	3.56E-07	1.07	up	5.82E-17	-2.31	down	0.000725872	2.71	up	[O]	Posttranslational modification, protein turnover, chaperones	Biological Process: response to reactive oxygen species (GO:0000302);; Cellular Component: cellular_component (GO:0005575);; Cellular Component: intracellular (GO:0005622);; Cellular Component: obsolete cell (GO:0005623);; Cellular Component: cytoplasm (GO:0005737);; Biological Process: response to stress (GO:0006950);; Biological Process: response to oxidative stress (GO:0006979);; Biological Pr…	K13993|2.26e-113|aip:107609603|K13993 HSP20 family protein | (RefSeq) 17.3 kDa class I heat shock protein	Protein processing in endoplasmic reticulum (ko04141)	[O]	Posttranslational modification, protein turnover, chaperones	Hsp20/alpha crystallin family	18.5 kDa class I heat shock protein OS=Glycine max OX=3847 GN=HSP18.5-C PE=3 SV=1	O	Posttranslational modification, protein turnover, chaperones	17.3 kDa class I heat shock protein [Arachis hypogaea]	biological process: response to stimulus (GO:0050896);; cellular component: intracellular (GO:0005622);; cellular component: cellular anatomical entity (GO:0110165)
AH09G22950	3.2	2.1	6.5	38.3	26.8	25.6	9.7	7	7.5	29	38.9	16.9	15.7	14.5	16.8	17.2	19.5	10.5	2.7	2.9	2	13.6	9.4	10.2	5.00E-10	1.79	up	1.99E-08	2.14	up	1.50E-13	-2.68	down	7.00E-07	1.46	up	--	--	Molecular Function: DNA binding (GO:0003677);; Molecular Function: DNA-binding transcription factor activity (GO:0003700);; Cellular Component: nucleus (GO:0005634);;	K00850|2.89e-43|lja:Lj5g3v1697360.1|K00850 6-phosphofructokinase 1 [EC:2.7.1.11] | (RefSeq) Lj5g3v1697360.1; -	Glycolysis / Gluconeogenesis (ko00010);; Pentose phosphate pathway (ko00030);; Fructose and mannose metabolism (ko00051);; Galactose metabolism (ko00052);; Carbon metabolism (ko01200);; Biosynthesis of amino acids (ko01230);; RNA degradation (ko03018)	--	--	AP2 domain	Ethylene-responsive transcription factor ERF106 OS=Arabidopsis thaliana OX=3702 GN=ERF106 PE=2 SV=1	K	Transcription	ethylene-responsive transcription factor ERF106 [Arachis hypogaea]	molecular function: binding (GO:0005488);; molecular function: transcription regulator activity (GO:0140110);; cellular component: intracellular (GO:0005622);; cellular component: cellular anatomical entity (GO:0110165)
AH11G09350	45	35.1	34.9	77.9	59.8	60.4	62.8	71.6	52.9	124.3	153.2	121.1	95.7	78.8	75.5	72	66.2	58.5	19.7	25.2	34	171.5	132.1	111.2	6.49E-11	1.09	up	8.56E-11	1.26	up	2.80E-06	-1.37	down	5.24E-05	-1.06	down	[I]	Lipid transport and metabolism	Biological Process: immune system process (GO:0002376);; Molecular Function: molecular_function (GO:0003674);; Molecular Function: catalytic activity (GO:0003824);; Biological Process: organic acid metabolic process (GO:0006082);; Biological Process: cellular aromatic compound metabolic process (GO:0006725);; Biological Process: response to stress (GO:0006950);; Biological Process: defense respon…	K20802|2.76e-86|ath:AT5G10300|K20802 (R)-mandelonitrile lyase [EC:4.1.2.10] | (RefSeq) MES5; methyl esterase 5	Cyanoamino acid metabolism (ko00460)	--	--	Alpha/beta hydrolase family	Methylesterase 1 OS=Arabidopsis thaliana OX=3702 GN=MES1 PE=1 SV=1	S	Function unknown	methylesterase 1 [Arachis ipaensis]	biological process: immune system process (GO:0002376);; molecular function: catalytic activity (GO:0003824);; biological process: metabolic process (GO:0008152);; biological process: cellular process (GO:0009987);; biological process: response to stimulus (GO:0050896);; biological process: interspecies interaction between organisms (GO:0044419);; biological process: biological regulation (GO:006…
AH13G41520	5.6	4.6	6.8	19.7	16.4	10.9	22.5	19.7	13.2	40.6	36.3	45.8	28.6	23.9	31.3	14.9	12.6	16.4	5.2	3.4	3.4	48.6	43.3	44.7	1.23E-07	1.15	up	6.33E-30	2.44	up	1.25E-10	-1.93	down	4.87E-08	-1.53	down	--	--	Cellular Component: cellular_component (GO:0005575);; Cellular Component: obsolete cell (GO:0005623);; Cellular Component: plasma membrane (GO:0005886);; Cellular Component: membrane (GO:0016020);; Cellular Component: obsolete cell part (GO:0044464);; Cellular Component: cell periphery (GO:0071944);;	--	--	--	--	Domain of unknown function (DUF4228)	Uncharacterized protein At1g66480 OS=Arabidopsis thaliana OX=3702 GN=At1g66480 PE=2 SV=1	S	Function unknown	uncharacterized protein At1g66480-like isoform X1 [Arachis ipaensis]	cellular component: cellular anatomical entity (GO:0110165)
AH14G45310	3.3	2.8	4.3	0.6	1.8	0.3	8.7	9.1	9.9	19.7	21.2	21.7	7.8	8.6	8.5	6.4	7.3	8.2	4.3	0.8	1.4	2.7	2.8	3.4	5.06E-14	1.17	up	7.54E-10	1.39	up	0.00120916	-1.85	down	0.0028561	-1.71	down	--	--	Molecular Function: diacylglycerol O-acyltransferase activity (GO:0004144);; Biological Process: glycerolipid biosynthetic process (GO:0045017);;	K20098|3.41e-77|mtr:MTR_4g078460|K20098 DNA excision repair protein ERCC-6-like 2 [EC:3.6.4.-] | (RefSeq) DNA repair and recombination RAD26-like protein, putative	--	--	--	Wax ester synthase-like Acyl-CoA acyltransferase domain	--	S	Function unknown	O-acyltransferase [Arachis hypogaea]	molecular function: catalytic activity (GO:0003824);; biological process: metabolic process (GO:0008152);; biological process: cellular process (GO:0009987)
AH16G40350	2	1.6	2.6	4.6	6.7	6.4	7.8	6.2	5.8	16.1	21.3	12	8	7.8	11.8	7.2	8.2	7	3.2	2.6	1.4	10	14.2	12.6	1.52E-08	1.32	up	2.97E-17	2.29	up	1.06E-06	-1.69	down	5.10E-05	-1.06	down	--	--	Biological Process: fatty acid biosynthetic process (GO:0006633);; Cellular Component: integral component of membrane (GO:0016021);; Molecular Function: transferase activity, transferring acyl groups other than amino-acyl groups (GO:0016747);;	K15397|0.0|adu:107472275|K15397 3-ketoacyl-CoA synthase [EC:2.3.1.199] | (RefSeq) 3-ketoacyl-CoA synthase 4 isoform X1	Fatty acid elongation (ko00062);; Plant-pathogen interaction (ko04626)	--	--	FAE1/Type III polyketide synthase-like protein	3-ketoacyl-CoA synthase 4 OS=Arabidopsis thaliana OX=3702 GN=KCS4 PE=2 SV=1	I	Lipid transport and metabolism	3-ketoacyl-CoA synthase 4 isoform X1 [Arachis hypogaea]	biological process: metabolic process (GO:0008152);; biological process: cellular process (GO:0009987);; cellular component: cellular anatomical entity (GO:0110165);; molecular function: catalytic activity (GO:0003824)
AH17G00840	4.8	2.3	3	1	1.1	0.9	1.9	2.1	1.4	3.7	5.9	2.9	9.1	8.7	9.6	9.1	10.6	9.5	2.4	1.8	1.2	2.1	2.5	1.9	4.37E-05	1.2	up	1.28E-08	1.57	up	3.40E-18	-2.49	down	7.45E-05	-1.07	down	[V]	Defense mechanisms	Molecular Function: metalloendopeptidase activity (GO:0004222);; Molecular Function: ATP binding (GO:0005524);; Cellular Component: integral component of membrane (GO:0016021);; Molecular Function: ATPase activity (GO:0016887);; Molecular Function: ATPase-coupled transmembrane transporter activity (GO:0042626);;	K05666|0.0|aip:110262356|K05666 ATP-binding cassette, subfamily C (CFTR/MRP), member 2 | (RefSeq) ABC transporter C family member 3-like isoform X1	ABC transporters (ko02010)	[Q]	Secondary metabolites biosynthesis, transport and catabolism	ABC transporter transmembrane region	ABC transporter C family member 3 OS=Arabidopsis thaliana OX=3702 GN=ABCC3 PE=1 SV=1	Q	Secondary metabolites biosynthesis, transport and catabolism	ABC transporter C family member [Arachis hypogaea]	biological process: metabolic process (GO:0008152);; molecular function: catalytic activity (GO:0003824);; molecular function: binding (GO:0005488);; cellular component: cellular anatomical entity (GO:0110165);; biological process: cellular process (GO:0009987);; biological process: localization (GO:0051179);; molecular function: transporter activity (GO:0005215)
AH19G28970	3	2.1	3.2	16.1	14.6	11.7	6	2.9	4.2	12.6	14.5	9.1	7.3	8.8	8.6	6.1	6.8	4.6	1.1	1.7	2.6	7.8	4.3	8.3	4.34E-06	1.47	up	1.03E-08	1.7	up	0.000260213	-1.74	down	0.002409	1.06	up	--	--	Molecular Function: DNA binding (GO:0003677);; Molecular Function: DNA-binding transcription factor activity (GO:0003700);; Cellular Component: nucleus (GO:0005634);;	K00850|1.11e-42|lja:Lj5g3v1697360.1|K00850 6-phosphofructokinase 1 [EC:2.7.1.11] | (RefSeq) Lj5g3v1697360.1; -	Glycolysis / Gluconeogenesis (ko00010);; Pentose phosphate pathway (ko00030);; Fructose and mannose metabolism (ko00051);; Galactose metabolism (ko00052);; Carbon metabolism (ko01200);; Biosynthesis of amino acids (ko01230);; RNA degradation (ko03018)	--	--	AP2 domain	Ethylene-responsive transcription factor ERF106 OS=Arabidopsis thaliana OX=3702 GN=ERF106 PE=2 SV=1	K	Transcription	ethylene-responsive transcription factor ERF106 [Arachis ipaensis]	molecular function: binding (GO:0005488);; molecular function: transcription regulator activity (GO:0140110);; cellular component: intracellular (GO:0005622);; cellular component: cellular anatomical entity (GO:0110165)

## Sheet: Table S4
Table S4 KEGG pathways significantly enriched by 4-coexpression DEGs
ID	Description	Rich_factor	pvalue	qvalue	geneID
ko00250	Alanine, aspartate and glutamate metabolism	19.28	0.000493627	0.0124706	AH01G04690/AH10G29320/AH11G03850
ko01230	Biosynthesis of amino acids	4.79	0.00902056	0.113944	AH01G04690/AH09G22950/AH11G03850/AH19G28970
ko00030	Pentose phosphate pathway	9.1	0.0202379	0.170424	AH09G22950/AH19G28970
ko00051	Fructose and mannose metabolism	7.15	0.0316217	0.199716	AH09G22950/AH19G28970
ko00052	Galactose metabolism	5.15	0.0571907	0.221605	AH09G22950/AH19G28970
ko03018	RNA degradation	4.77	0.0653161	0.221605	AH09G22950/AH19G28970
ko00590	Arachidonic acid metabolism	10.81	0.0885557	0.221605	AH06G06400
ko00910	Nitrogen metabolism	10.44	0.0915391	0.221605	AH10G29320
ko00010	Glycolysis / Gluconeogenesis	3.89	0.093121	0.221605	AH09G22950/AH19G28970
ko00220	Arginine biosynthesis	9.88	0.0964907	0.221605	AH10G29320
ko00920	Sulfur metabolism	8.51	0.11119	0.231076	AH10G03390
ko04016	MAPK signaling pathway - plant	2.47	0.118908	0.231076	AH09G08630/NewGene_10421/NewGene_8587
ko00062	Fatty acid elongation	6.91	0.13518	0.243933	AH16G40350
ko00460	Cyanoamino acid metabolism	4.05	0.21993	0.370408	AH11G09350
ko04075	Plant hormone signal transduction	1.7	0.256509	0.405015	AH08G15010/NewGene_10421/NewGene_8587
ko00500	Starch and sucrose metabolism	1.8	0.30553	0.417909	AH03G05340/AH16G41750
ko04146	Peroxisome	2.68	0.313545	0.417909	AH06G06400
ko02010	ABC transporters	2.67	0.314303	0.417909	AH17G00840
ko00561	Glycerolipid metabolism	2.41	0.342518	0.432654	AH11G07460
ko00562	Inositol phosphate metabolism	2.24	0.36259	0.436198	AH13G38220
ko04626	Plant-pathogen interaction	1.29	0.413582	0.474927	AH03G35910/AH12G33170/AH16G40350
ko00520	Amino sugar and nucleotide sugar metabolism	1.67	0.454428	0.499143	AH06G02690
ko03013	RNA transport	1.57	0.475903	0.50095	NewGene_16049
ko00940	Phenylpropanoid biosynthesis	1.31	0.539192	0.544868	AH05G03640
ko04141	Protein processing in endoplasmic reticulum	1.19	0.573087	0.556845	AH07G09200
ko03040	Spliceosome	0.99	0.643645	0.585794	AH08G29300
ko03015	mRNA surveillance pathway	0.97	0.649255	0.585794	AH04G18550

## Sheet: Table S5
Table S5 Hub genes annotation
Hub genge ID	Description	Gene name
AH05G03840	Plants and Prokaryotes Conserved (PCC) domain	AHL23
AH14G09180	Chalcone and stilbene synthases, N-terminal domain	-
AH20G11020	Transmembrane amino acid transporter protein	LHT2
AH03G48630	Remorin, C-terminal region	-
AH20G22820	Tim17/Tim22/Tim23/Pmp24 family	HP30-2
AH14G09920	Chalcone and stilbene synthases, N-terminal domain	-
AH04G09530	Protein of unknown function	DUF1639
AH10G26740	Late embryogenesis abundant protein	NHL1
AH14G08680	RING-H2 finger protein ATL38	ATL38
AH10G07750	NADH-ubiquinone reductase complex 1 MLRQ subunit	-

## Sheet: Sheet5
TableS6 KEGG pathways significantly enriched by different features DEGs
Features	ID	Description	GeneRatio	BgRatio	Rich_factor	pvalue	qvalue	geneID	Count
Utilization of nitrogen	ko00250	Alanine, aspartate and glutamate metabolism	2025-04-12	143/23889	55.69	5.87070061318007e-07	3.70781091358741e-06	AH01G04690/AH03G20960/AH10G29320/AH11G03850	4
	ko01230	Biosynthesis of amino acids	2025-04-12	768/23889	5.18	0.0550346718690088	0.057931233546325	AH09G22950/AH19G28970/AH01G04690/AH11G03850	4
	ko00910	Nitrogen metabolism	2025-02-12	88/23889	45.24	0.000864458935996125	0.00203101758387409	AH03G20960/AH10G29320	2
	ko00220	Arginine biosynthesis	2025-02-12	93/23889	42.81	0.000964733352340191	0.00203101758387409	AH03G20960/AH10G29320	2
	ko00480	Glutathione metabolism	2025-02-12	322/23889	12.36	0.0109335236657682	0.017263458419634	AH02G20430/AH12G22710	2
	ko00920	Sulfur metabolism	2025-01-12	108/23889	18.43	0.0529339712258756	0.057931233546325	AH10G03390	1
			2025-03-12	2133/23889	2.8	0.0849543855497572	0.0766505734283523	AH03G03430/AH08G22230/AH18G25520	3
	ko04016	MAPK signaling pathway - plant	2025-01-12	227/23889	8.77	0.108276441508206	0.0854814011906887	AH11G09350	1
	ko00940	Phenylpropanoid biosynthesis	2025-01-12	962/23889	2.07	0.389422544566582	0.273278978643215	AH05G03640	1
	ko03013	RNA transport pathway	2025-01-12	1114/23889	1.79	0.436276325598182	0.275542942483062	NewGene_16049	1
Dry matter accumulation and distribution	ko00195	Photosynthesis	2025-03-19	362/23889	10.42	0.00279233394159853	0.0382108855166115	AH14G08280/AH17G29820/AH18G07930	3
	ko00460	Cyanoamino acid metabolism	2025-02-19	227/23889	11.08	0.0138206852678986	0.0945625834119376	AH11G09350/AH14G35720	2
	ko02010	ABC transporters	2025-02-19	344/23889	7.31	0.0300840894636277	0.1372256712376	AH05G01310/AH17G00840	2
	ko01200	Carbon metabolism	2025-01-19	88/23889	14.29	0.06774237519502	0.21411268802779	AH17G16890	1
	ko00906	Carotenoid biosynthesis	2025-01-19	134/23889	9.38	0.101399456926965	0.21411268802779	AH17G03400	1
	ko00592	alpha-Linolenic acid metabolism	2025-01-19	170/23889	7.4	0.12693335660383	0.21411268802779	AH14G39560	1
	ko00900	Terpenoid backbone biosynthesis	2025-01-19	179/23889	7.02	0.133208576674587	0.21411268802779	AH05G16760	1
	ko03410	Base excision repair	2025-01-19	188/23889	6.69	0.139441050905489	0.21411268802779	AH08G11130	1
	ko00400	Phenylalanine, tyrosine and tryptophan biosynthesis	2025-01-19	190/23889	6.62	0.140820267895201	0.21411268802779	AH16G11150	1
	ko00564	Glycerophospholipid metabolism	2025-01-19	464/23889	2.71	0.311206018498581	0.425860867419111	AH14G39560	1
	ko04075	Plant hormone signal transduction	2025-02-19	1618/23889	1.55	0.372066635988795	0.426192212892062	AH08G15010/AH18G05340	2
	ko00040	Pentose and glucuronate interconversions	2025-01-19	581/23889	2.16	0.373737786689962	0.426192212892062	AH03G22860	1
	ko00130	Ubiquinone and other terpenoid-quinone biosynthesis	2025-01-19	751/23889	1.67	0.455085800101951	0.45220986742484	AH11G14580	1
	ko01230	Biosynthesis of amino acids	2025-01-19	768/23889	1.64	0.462645479750028	0.45220986742484	AH16G11150	1
	ko00500	Starch and sucrose metabolism	2025-01-19	1020/23889	1.23	0.563689013713785	0.482102445939421	AH16G41750	1
	ko04144	Endocytosis	2025-01-19	980/23889	1.28	0.548952771301959	0.482102445939421	AH13G08560	1
Early maturity	ko04626	Plant-pathogen interaction	2025-05-14	929/23889	7.35	0.00166399218225605	0.0140125657453141	AH08G29300/AH09G32950/AH13G35500/AH19G34820/NewGene_8587	5
	ko00030	Pentose phosphate pathway	2025-02-14	202/23889	16.89	0.00605547144546565	0.0254967218756448	AH09G22950/AH19G28970	2
	ko00051	Fructose and mannose metabolism	2025-02-14	257/23889	13.28	0.00963369867847087	0.0270419612027253	AH09G22950/AH19G28970	2
	ko00052	Galactose metabolism	2025-02-14	357/23889	9.56	0.017998738086735	0.0349346671593358	AH09G22950/AH19G28970	2
	ko03018	RNA degradation	2025-02-14	385/23889	8.86	0.0207424586258556	0.0349346671593358	AH09G22950/AH19G28970	2
	ko04016	MAPK signaling pathway - plant	2025-03-14	1114/23889	4.6	0.0250334641646088	0.0351346865468194	NewGene_10421/NewGene_8587/NewGene_8590	3
	ko00010	Glycolysis / Gluconeogenesis	2025-02-14	473/23889	7.22	0.0304183249932527	0.0365934736760935	AH09G22950/AH19G28970	2
	ko00590	Arachidonic acid metabolism	2025-01-14	85/23889	20.07	0.0486908226878785	0.0512534975661879	AH05G17040	1
	ko04075	Plant hormone signal transduction	2025-03-14	1618/23889	3.16	0.064378268408158	0.060236976288335	NewGene_10421/NewGene_8587/NewGene_8590	3
	ko01230	Biosynthesis of amino acids	2025-02-14	768/23889	4.44	0.0727632680302367	0.0612743309728309	AH09G22950/AH19G28970	2
	ko01200	Carbon metabolism	2025-02-14	962/23889	3.55	0.10709374332983	0.0819856408266641	AH09G22950/AH19G28970	2
	ko04712	Circadian rhythm - plant	2025-01-14	295/23889	5.78	0.159708883196803	0.112076409260914	AH07G14900	1
	ko00480	Glutathione metabolism	2025-01-14	322/23889	5.3	0.173075180998006	0.112113477569559	AH05G17040	1
	ko00940	Phenylpropanoid biosynthesis	2025-01-14	701/23889	2.43	0.341031787530479	0.205131902273972	AH05G03640	1
	ko04144	Endocytosis	2025-01-14	980/23889	1.74	0.443784012255855	0.240647890878999	AH13G08560	1
	ko00500	Starch and sucrose metabolism	2025-01-14	1020/23889	1.67	0.457230992670099	0.240647890878999	AH03G05340	1
